# Supplementary material for: Evaluation of Static Balance in Children with Cerebral Palsy Using an Innovative Image Processing Software
Source: Healthcare (Basel). 2025 Oct 23;13(21):2682. doi: 10.3390/healthcare13212682 (PMC12607820; doi:10.3390/healthcare13212682)
Supplement: Supplementary file 1 [file healthcare-13-02682-s001.zip]

Archive with 1 entries (1 files):
- healthcare-3840990-supplementary.pdf
